# Supplementary material for: Epidemiologic features of neonatal sepsis and its COVID-19 associated temporal patterns in Jimma Medical Center, Ethiopia: A Joinpoint regression analysis
Source: PLoS One. 2023 Nov 2;18(11):e0291610. doi: 10.1371/journal.pone.0291610 (PMC10621950; doi:10.1371/journal.pone.0291610)
Supplement: S1 File — (XLSX) [file pone.0291610.s001.xlsx]

## Sheet: cleaned  (2)
Sex	Months of Diagnosis	Cases of Neonatal sepsis	Death of neonate FROM SEPSIS	Total Morbidity	live birth/Population	Morbidity rate	Mortality Rate
0	2019-09-01	27	0	132	444	60.8108	0
0	2019-10-01	33	11	132	314	105.096	35.0318
0	2019-11-01	27	1	140	378	71.4286	2.6455
0	2019-12-01	43	1	129	462	93.0736	2.1645
0	2020-01-01	40	0	176	496	80.6452	0
0	2020-02-01	35	1	190	510	68.6275	1.96078
0	2020-03-01	1	0	137	523	1.91205	0
0	2020-04-01	36	1	117	516	69.7674	1.93798
0	2020-05-01	35	2	192	569	61.5114	3.51494
0	2020-06-01	21	2	86	562	37.3665	3.55872
0	2020-07-01	2	2	106	439	4.55581	4.55581
0	2020-08-01	1	0	81	426	2.34742	0
0	2020-09-01	41	1	178	636	64.4654	1.57233
0	2020-10-01	46	1	196	562	81.8505	1.77936
0	2020-11-01	55	2	205	605	90.9091	3.30579
0	2020-12-01	57	1	262	516	110.465	1.93798
0	2021-01-01	80	7	235	525	152.381	13.3333
0	2021-02-01	46	0	189	516	89.1473	0
0	2021-03-01	60	5	272	453	132.45	11.0375
0	2021-04-01	26	0	107	456	57.0175	0
0	2021-05-01	25	4	100	463	53.9957	8.63931
0	2021-06-01	21	1	86	429	48.951	2.331
0	2021-07-01	15	2	78	448	33.4821	4.46429
0	2021-08-01	8	0	80	375	21.3333	0
0	2021-09-01	4	2	90	503	7.95229	3.97614
0	2021-10-01	9	1	55	406	22.1675	2.46305
0	2021-11-01	28	2	90	359	77.9944	5.57103
0	2021-12-01	20	5	83	348	57.4713	14.3678
0	2022-01-01	29	2	89	450	64.4444	4.44444
0	2022-02-01	24	1	79	462	51.9481	2.1645
1	2019-09-01	16	0	79	444	36.036	0
1	2019-10-01	16	1	57	314	50.9554	3.18471
1	2019-11-01	24	0	102	378	63.4921	0
1	2019-12-01	17	1	93	462	36.7965	2.1645
1	2020-01-01	24	0	128	496	48.3871	0
1	2020-02-01	29	1	110	510	56.8627	1.96078
1	2020-03-01	23	0	117	523	43.9771	0
1	2020-04-01	27	1	73	516	52.3256	1.93798
1	2020-05-01	15	0	85	569	26.362	0
1	2020-06-01	12	1	49	562	21.3523	1.77936
1	2020-07-01	1	1	57	439	2.2779	2.2779
1	2020-08-01	17	1	61	426	39.9061	2.34742
1	2020-09-01	19	0	114	636	29.8742	0
1	2020-10-01	37	2	119	562	65.8363	3.55872
1	2020-11-01	39	0	136	605	64.4628	0
1	2020-12-01	40	3	199	516	77.5194	5.81395
1	2021-01-01	84	7	209	525	160	13.3333
1	2021-02-01	32	4	155	516	62.0155	7.75194
1	2021-03-01	23	0	166	453	50.7726	0
1	2021-04-01	10	1	76	456	21.9298	2.19298
1	2021-05-01	20	5	83	463	43.1965	10.7991
1	2021-06-01	14	2	67	429	32.634	4.662
1	2021-07-01	15	1	46	448	33.4821	2.23214
1	2021-08-01	6	0	47	375	16	0
1	2021-09-01	15	1	73	503	29.8211	1.98807
1	2021-10-01	8	2	37	406	19.7044	4.92611
1	2021-11-01	17	3	51	359	47.3538	8.35655
1	2021-12-01	10	1	54	348	28.7356	2.87356
1	2022-01-01	10	3	50	450	22.2222	6.66667
1	2022-02-01	15	2	41	462	32.4675	4.329

## Sheet: for analysis
Sex	Cases of Neonatal sepsis	Death from neonatal sepsis	Total Morbidity	live birth/Population	Morbidity rate	Mortality Rate	seaon	Months of Diagnosis
0	26	5	56	367	70.8447	13.624	2019-04-01	1
0	28	7	44	458	61.1354	15.2838	2019-05-01	1
0	22	4	44	379	58.0475	10.5541	2019-06-01	1
0	30	9	58	314	95.5414	28.6624	2019-07-01	1
0	32	7	75	411	77.8589	17.0316	2019-08-01	1
0	27	0	132	444	60.8108	0	2019-09-01	1
0	33	11	132	314	105.096	35.0318	2019-10-01	1
0	27	1	140	378	71.4286	2.6455	2019-11-01	1
0	43	1	129	462	93.0736	2.1645	2019-12-01	1
0	40	0	176	496	80.6452	0	2020-01-01	1
0	35	1	190	510	68.6275	1.96078	2020-02-01	1
0	1	0	137	523	1.91205	0	2020-03-01	1
0	36	1	117	516	69.7674	1.93798	2020-04-01	2
0	35	2	192	569	61.5114	3.51494	2020-05-01	2
0	21	2	86	562	37.3665	3.55872	2020-06-01	2
0	2	2	106	439	4.55581	4.55581	2020-07-01	2
0	1	0	81	426	2.34742	0	2020-08-01	2
0	41	1	178	636	64.4654	1.57233	2020-09-01	2
0	46	1	196	562	81.8505	1.77936	2020-10-01	2
0	55	2	205	605	90.9091	3.30579	2020-11-01	2
0	57	1	262	516	110.465	1.93798	2020-12-01	2
0	80	7	235	525	152.381	13.3333	2021-01-01	2
0	46	0	189	516	89.1473	0	2021-02-01	2
0	60	5	272	453	132.45	11.0375	2021-03-01	2
0	26	0	107	456	57.0175	0	2021-04-01	3
0	25	4	100	463	53.9957	8.63931	2021-05-01	3
0	21	1	86	429	48.951	2.331	2021-06-01	3
0	15	2	78	448	33.4821	4.46429	2021-07-01	3
0	8	0	80	375	21.3333	0	2021-08-01	3
0	4	2	90	503	7.95229	3.97614	2021-09-01	3
0	9	1	55	406	22.1675	2.46305	2021-10-01	3
0	28	2	90	359	77.9944	5.57103	2021-11-01	3
0	20	5	83	348	57.4713	14.3678	2021-12-01	3
0	29	2	89	450	64.4444	4.44444	2022-01-01	3
0	24	1	79	462	51.9481	2.1645	2022-02-01	3
0	23	3	69	389	59.126	7.71208	2022-03-01	3
1	19	7	33	378	50.2646	18.5185	2019-04-01	1
1	20	8	35	458	43.6681	17.4672	2019-05-01	1
1	15	3	22	379	39.5778	7.91557	2019-06-01	1
1	26	3	48	314	82.8025	9.55414	2019-07-01	1
1	20	5	42	411	48.6618	12.1655	2019-08-01	1
1	16	0	79	444	36.036	0	2019-09-01	1
1	16	1	57	314	50.9554	3.18471	2019-10-01	1
1	24	0	102	378	63.4921	0	2019-11-01	1
1	17	1	93	462	36.7965	2.1645	2019-12-01	1
1	24	0	128	496	48.3871	0	2020-01-01	1
1	29	1	110	510	56.8627	1.96078	2020-02-01	1
1	23	0	117	523	43.9771	0	2020-03-01	1
1	27	1	73	516	52.3256	1.93798	2020-04-01	2
1	15	0	85	569	26.362	0	2020-05-01	2
1	12	1	49	562	21.3523	1.77936	2020-06-01	2
1	1	1	57	439	2.2779	2.2779	2020-07-01	2
1	17	1	61	426	39.9061	2.34742	2020-08-01	2
1	19	0	114	636	29.8742	0	2020-09-01	2
1	37	2	119	562	65.8363	3.55872	2020-10-01	2
1	39	0	136	605	64.4628	0	2020-11-01	2
1	40	3	199	516	77.5194	5.81395	2020-12-01	2
1	84	7	209	525	160	13.3333	2021-01-01	2
1	32	4	155	516	62.0155	7.75194	2021-02-01	2
1	23	0	166	453	50.7726	0	2021-03-01	2
1	10	1	76	456	21.9298	2.19298	2021-04-01	3
1	20	5	83	463	43.1965	10.7991	2021-05-01	3
1	14	2	67	429	32.634	4.662	2021-06-01	3
1	15	1	46	448	33.4821	2.23214	2021-07-01	3
1	6	0	47	375	16	0	2021-08-01	3
1	15	1	73	503	29.8211	1.98807	2021-09-01	3
1	8	2	37	406	19.7044	4.92611	2021-10-01	3
1	17	3	51	359	47.3538	8.35655	2021-11-01	3
1	10	1	54	348	28.7356	2.87356	2021-12-01	3
1	10	3	50	450	22.2222	6.66667	2022-01-01	3
1	15	2	41	462	32.4675	4.329	2022-02-01	3
1	14	1	38	423	33.0969	2.36407	2019-03-01	3
2	45	12	89	367	122.616	32.6975	2019-04-01	1
2	48	15	79	458	104.803	32.7511	2019-05-01	1
2	37	7	66	379	97.6253	18.4697	2019-06-01	1
2	56	12	106	314	178.344	38.2166	2019-07-01	1
2	52	12	117	411	126.521	29.1971	2019-08-01	1
2	43	0	211	444	96.8468	0	2019-09-01	1
2	49	12	189	314	156.051	38.2166	2019-10-01	1
2	51	1	242	378	134.921	2.6455	2019-11-01	1
2	60	2	222	462	129.87	4.329	2019-12-01	1
2	64	0	304	496	129.032	0	2020-01-01	1
2	64	2	300	510	125.49	3.92157	2020-02-01	1
2	24	0	254	523	45.8891	0	2020-03-01	1
2	63	2	190	516	122.093	3.87597	2020-04-01	2
2	50	2	277	569	87.8735	3.51494	2020-05-01	2
2	33	3	135	562	58.7189	5.33808	2020-06-01	2
2	3	3	163	439	6.83371	6.83371	2020-07-01	2
2	18	1	142	426	42.2535	2.34742	2020-08-01	2
2	60	1	292	636	94.3396	1.57233	2020-09-01	2
2	83	3	315	562	147.687	5.33808	2020-10-01	2
2	94	2	341	605	155.372	3.30579	2020-11-01	2
2	97	4	461	516	187.984	7.75194	2020-12-01	2
2	164	14	444	525	312.381	26.6667	2021-01-01	2
2	78	4	344	516	151.163	7.75194	2021-02-01	2
2	83	5	438	453	183.223	11.0375	2021-03-01	2
2	36	1	183	456	78.9474	2.19298	2021-04-01	3
2	45	9	183	463	97.1922	19.4384	2021-05-01	3
2	35	3	153	429	81.5851	6.99301	2021-06-01	3
2	30	3	124	448	66.9643	6.69643	2021-07-01	3
2	14	0	127	375	37.3333	0	2021-08-01	3
2	19	3	163	503	37.7734	5.96421	2021-09-01	3
2	17	3	92	406	41.8719	7.38916	2021-10-01	3
2	45	5	141	359	125.348	13.9276	2021-11-01	3
2	30	6	137	348	86.2069	17.2414	2021-12-01	3
2	39	5	139	450	86.6667	11.1111	2022-01-01	3
2	39	3	120	462	84.4156	6.49351	2022-02-01	3
2	37	4	107	423	87.4704	9.45626	2022-03-01	3

## Sheet: Summery
Months of the year	Caseload
	Total Males admitted	Total female admitted	Both sexes admitted	Total Male sepsis from admitted	Total female sepsis from admitted	Total sepsis for both sex	Total male mortality	Total Female mortality	Total mortality for both	Deaths from Sepsis male	DeatHs from Sepsis female	Total death from sepsis	Total Live birth
2019-05-01	44	35	79	28	20	48	10	12	22	0	1	1	418
2019-06-01	44	22	66	22	15	37	12	8	20	0	2	2	402
2019-07-01	58	48	106	30	26	56	19	7	26	4	0	4	455
2019-08-01	75	42	117	32	20	52	11	10	21	2	2	4	383
2019-09-01	127	82	209	27	16	43	5	2	7	0	0	0	444
2019-10-01	115	54	169	33	16	49	17	3	20	11	1	12	314
2019-11-01	129	95	224	26	24	50	11	8	19	1	0	1	378
2019-12-01	124	87	211	42	17	59	5	6	11	1	0	1	462
2020-01-01	163	115	278	40	24	64	13	13	26	0	0	0	496
2020-02-01	176	104	280	34	28	62	14	7	21	1	1	2	510
2020-03-01	126	112	238	1	23	24	11	5	16	0	0	0	523
2020-04-01	112	72	184	35	26	61	8	1	9	1	1	2	516
2020-05-01	172	81	253	33	15	48	20	5	25	2	0	2	569
2020-06-01	77	43	120	19	11	30	9	6	15	2	1	3	562
2020-07-01	98	55	153	19	12	31	8	2	10	2	1	3	439
2020-08-01	76	62	138	1	16	17	5	5	10	0	1	1	426
2020-09-01	161	107	268	39	19	58	17	7	24	1	0	1	636
2020-10-01	180	115	295	38	35	73	16	14	30	1	2	3	562
2020-11-01	196	120	316	39	28	67	9	5	14	2	0	2	605
2020-12-01	251	187	438	56	37	93	11	12	23	1	3	4	516
2021-01-01	220	196	416	41	43	84	14	13	27	7	7	14	525
2021-02-01	180	136	316	41	23	64	9	14	23	0	4	4	516
2021-03-01	255	156	411	47	23	70	17	10	27	5	0	5	453
2021-04-01	91	69	160	26	9	35	15	7	22	0	1	1	456
2021-05-01	82	65	147	21	15	36	18	18	36	4	5	9	463
2021-06-01	74	57	131	20	12	32	12	10	22	1	2	3	429
2021-07-01	67	43	110	13	14	27	11	3	14	2	1	3	448
2021-08-01	65	38	103	8	6	14	15	10	25	0	0	0	375
2021-09-01	75	64	139	2	14	16	12	10	22	2	1	3	503
2021-10-01	45	32	77	7	5	12	7	5	12	1	2	3	406
2021-11-01	72	45	117	26	14	40	9	6	15	2	3	5	359
2021-12-01	65	46	111	15	9	24	10	8	18	5	1	6	348
2022-01-01	71	36	107	26	6	32	13	15	28	2	3	5	450
2022-02-01	65	33	98	23	13	36	7	8	15	1	2	3	462
2022-03-01	61	46	107	22	17	39	5	6	11	1	0	1	457
2022-04-01	68	36	104	17	9	26	7	5	12	2	0	2	657
Total	4060	2736	6796	949	660	1609	412	286	698	67	48	115	16923
