# Supplementary material for: Epidemiologic features of neonatal sepsis and its COVID-19 associated temporal patterns in Jimma Medical Center, Ethiopia: A Joinpoint regression analysis
Source: PLoS One. 2023 Nov 2;18(11):e0291610. doi: 10.1371/journal.pone.0291610 (PMC10621950; doi:10.1371/journal.pone.0291610)
Supplement: S2 File — (TXT) [file pone.0291610.s002.txt]

Months of Diagnosis	Total Males admitted	Total female admitted	Both sexes admitted	Total Male sepsis from admitted	Total female sepsis from admitted	Total sepsis for both sex	Total male mortality	Total Female mortality	Total mortality for both	Deaths from Sepsis male	Deaths from Sepsis female	Total death from sepsis	Total Live birth	Neonatal mortality rate	Incidence rate,Neonatal Sepsis	Admission mortality rate, NS	Case-fatality rate,NS	Months of Diagnosis	Sex	Admission mortality rate, Neonatal sepsis	Case-fatality rate,Neonatal sepsis
May-19	44	35	79	28	20	48	10	12	22	0	1	1	418	5.3	11.5	1.3	2.1	0	2	1.4	2.2
Jun-19	44	22	66	22	15	37	12	8	20	0	2	2	402	5.0	9.2	3.0	5.4	1	2	3.1	5.5
Jul-19	58	48	106	30	26	56	19	7	26	4	0	4	455	5.7	12.3	3.8	7.1	2	2	3.9	7.2
Aug-19	75	42	117	32	20	52	11	10	21	2	2	4	383	5.5	13.6	3.4	7.7	3	2	3.5	7.8
Sep-19	127	82	209	27	16	43	5	2	7	0	0	0	444	1.6	9.7	0.0	0.0	4	2	0.1	0.1
Oct-19	115	54	169	33	16	49	17	3	20	11	1	12	314	6.4	15.6	7.1	24.5	5	2	7.2	24.6
Nov-19	129	95	224	26	24	50	11	8	19	1	0	1	378	5.0	13.2	0.4	2.0	6	2	0.5	2.1
Dec-19	124	87	211	42	17	59	5	6	11	1	0	1	462	2.4	12.8	0.5	1.7	7	2	0.6	1.8
Jan-20	163	115	278	40	24	64	13	13	26	0	0	0	496	5.2	12.9	0.0	0.0	8	2	0.1	0.1
Feb-20	176	104	280	34	28	62	14	7	21	1	1	2	510	4.1	12.2	0.7	3.2	9	2	0.8	3.3
Mar-20	126	112	238	1	23	24	11	5	16	0	0	0	523	3.1	4.6	0.0	0.0	10	2	0.1	0.1
Apr-20	112	72	184	35	26	61	8	1	9	1	1	2	516	1.7	11.8	1.1	3.3	11	2	1.2	3.4
May-20	172	81	253	33	15	48	20	5	25	2	0	2	569	4.4	8.4	0.8	4.2	12	2	0.9	4.3
Jun-20	77	43	120	19	11	30	9	6	15	2	1	3	562	2.7	5.3	2.5	10.0	13	2	2.6	10.1
Jul-20	98	55	153	19	12	31	8	2	10	2	1	3	439	2.3	7.1	2.0	9.7	14	2	2.1	9.8
Aug-20	76	62	138	1	16	17	5	5	10	0	1	1	426	2.3	4.0	0.7	5.9	15	2	0.8	6.0
Sep-20	161	107	268	39	19	58	17	7	24	1	0	1	636	3.8	9.1	0.4	1.7	16	2	0.5	1.8
Oct-20	180	115	295	38	35	73	16	14	30	1	2	3	562	5.3	13.0	1.0	4.1	17	2	1.1	4.2
Nov-20	196	120	316	39	28	67	9	5	14	2	0	2	605	2.3	11.1	0.6	3.0	18	2	0.7	3.1
Dec-20	251	187	438	56	37	93	11	12	23	1	3	4	516	4.5	18.0	0.9	4.3	19	2	1.0	4.4
Jan-21	220	196	416	41	43	84	14	13	27	7	7	14	525	5.1	16.0	3.4	16.7	20	2	3.5	16.8
Feb-21	180	136	316	41	23	64	9	14	23	0	4	4	516	4.5	12.4	1.3	6.3	21	2	1.4	6.4
Mar-21	255	156	411	47	23	70	17	10	27	5	0	5	453	6.0	15.5	1.2	7.1	22	2	1.3	7.2
Apr-21	91	69	160	26	9	35	15	7	22	0	1	1	456	4.8	7.7	0.6	2.9	23	2	0.7	3.0
May-21	82	65	147	21	15	36	18	18	36	4	5	9	463	7.8	7.8	6.1	25.0	24	2	6.2	25.1
Jun-21	74	57	131	20	12	32	12	10	22	1	2	3	429	5.1	7.5	2.3	9.4	25	2	2.4	9.5
Jul-21	67	43	110	13	14	27	11	3	14	2	1	3	448	3.1	6.0	2.7	11.1	26	2	2.8	11.2
Aug-21	65	38	103	8	6	14	15	10	25	0	0	0	375	6.7	3.7	0.0	0.0	27	2	0.1	0.1
Sep-21	75	64	139	2	14	16	12	10	22	2	1	3	503	4.4	3.2	2.2	18.8	28	2	2.3	18.9
Oct-21	45	32	77	7	5	12	7	5	12	1	2	3	406	3.0	3.0	3.9	25.0	29	2	4.0	25.1
Nov-21	72	45	117	26	14	40	9	6	15	2	3	5	359	4.2	11.1	4.3	12.5	30	2	4.4	12.6
Dec-21	65	46	111	15	9	24	10	8	18	5	1	6	348	5.2	6.9	5.4	25.0	31	2	5.5	25.1
Jan-22	71	36	107	26	6	32	13	15	28	2	3	5	450	6.2	7.1	4.7	15.6	32	2	4.8	15.7
Feb-22	65	33	98	23	13	36	7	8	15	1	2	3	462	3.2	7.8	3.1	8.3	33	2	3.2	8.4
Mar-22	61	46	107	22	17	39	5	6	11	1	0	1	457	2.4	8.5	0.9	2.6	34	2	1.0	2.7
Apr-22	68	36	104	17	9	26	7	5	12	2	0	2	657	1.8	4.0	1.9	7.7	35	2	2.0	7.8
